# Supplementary material for: New Findings on LMO7 Transcripts, Proteins and Regulatory Regions in Human and Vertebrate Model Organisms and the Intracellular Distribution in Skeletal Muscle Cells
Source: Int J Mol Sci. 2021 Nov 28;22(23):12885. doi: 10.3390/ijms222312885 (PMC8657913; doi:10.3390/ijms222312885)
Supplement: Supplementary file 1 [file ijms-22-12885-s001.zip]

Archive with 1 entries (1 files):
- ijms-1452171-supplementary.pdf
